# Supplementary material for: Controlled Surface Engineering of Chitosan Hydrogels: Alkali/Urea Dissolution for Ratio-Specific Neodymium and Praseodymium Recovery
Source: Polymers (Basel). 2025 Sep 23;17(19):2567. doi: 10.3390/polym17192567 (PMC12526561; doi:10.3390/polym17192567)
Supplement: Supplementary file 1 [file polymers-17-02567-s001.zip]

Archive with 1 entries (1 files):
- polymers-3823026-supplementary.pdf
